# Supplementary material for: Iron-Gallic Acid Peptide Nanoparticles as a Versatile Platform for Cellular Delivery with Synergistic ROS Enhancement Effect
Source: Pharmaceutics. 2023 Jun 21;15(7):1789. doi: 10.3390/pharmaceutics15071789 (PMC10385416; doi:10.3390/pharmaceutics15071789)
Supplement: Supplementary file 1 [file pharmaceutics-15-01789-s001.zip]

Archive with 1 entries (1 files):
- pharmaceutics-2402148-supplementary.pdf
